# Supplementary material for: Diverse Xylaria in the Ecuadorian Amazon and their mode of wood degradation
Source: Bot Stud. 2023 Oct 25;64:30. doi: 10.1186/s40529-023-00403-x (PMC10600087; doi:10.1186/s40529-023-00403-x)
Supplement: Supplementary file 2 — Additional file 2. List of sequences, and their accession numbers and ecuadorian Identification codes. [file 40529_2023_403_MOESM2_ESM.xlsx]

## Sheet: Sheet1
Collection/Sequence ID	Organism	Accession Number	Ecuador Fungarium ID
2B/Seq1	Xylariaceae sp.	OR052252	QCAM5610
4C/Seq2	Xylariaceae sp.	OR052253	QCAM5573
6B/Seq3	Xylariaceae sp.	OR052254	QCAM5552
7B/Seq4	Xylariaceae sp.	OR052255	Not Available
9B /Seq5	Xylariaceae sp.	OR052256	QCAM5554
13B/Seq6	Xylariaceae sp.	OR052257	QCAM5550
18B/Seq7	Xylariaceae sp.	OR052258	QCAM5539
21C/Seq8	Xylariaceae sp.	OR052259	QCAM5574
22D/Seq9	Xylariaceae sp.	OR052260	Not Available
24B/Seq10	Xylariaceae sp.	OR052261	Not Available
25B/Seq11	Xylariaceae sp.	OR052262	QCAM5567
31A/Seq12	Xylariaceae sp.	OR052263	QCAM5608
38B/Seq13	Xylariaceae sp.	OR052264	QCAM5535
46B/Seq14	Xylariaceae sp.	OR052265	QCAM5572
46D/Seq15	Xylariaceae sp.	OR052266	QCAM5596
48B/Seq16	Xylariaceae sp.	OR052267	QCAM5542
59A/Seq17	Xylariaceae sp.	OR052268	QCAM5479
59B/Seq18	Xylariaceae sp.	OR052269	Not Available
59C/Seq19	Xylariaceae sp.	OR052270	QCAM5584
63B/Seq20	Xylariaceae sp.	OR052271	QCAM5613
63C/Seq21	Xylariaceae sp.	OR052272	QCAM5585
64A/Seq22	Xylariaceae sp.	OR052273	QCAM5486
65A/Seq23	Xylariaceae sp.	OR052274	QCAM5497
79A/Seq24	Xylariaceae sp.	OR052275	QCAM5515
79B/Seq25	Xylariaceae sp.	OR052276	QCAM5536
80A/Seq26	Xylariaceae sp.	OR052277	QCAM5502
82C/Seq27	Xylariaceae sp.	OR052278	QCAM5582
85A/Seq28	Xylariaceae sp.	OR052279	QCAM5521
86A/Seq29	Xylariaceae sp.	OR052280	QCAM5468
88C/Seq30	Xylariaceae sp.	OR052281	QCAM5575
94B/Seq31	Xylariaceae sp.	OR052282	QCAM5556
96A/Seq32	Xylariaceae sp.	OR052283	QCAM5470
97A/Seq33	Xylariaceae sp.	OR052284	QCAM5482
99A/Seq34	Xylariaceae sp.	OR052285	QCAM5493
99B/Seq35	Xylariaceae sp.	OR052286	QCAM5546
100A/Seq36	Xylariaceae sp.	OR052287	QCAM5511
100B/Seq37	Xylariaceae sp.	OR052288	QCAM5543
100D/Seq38	Xylariaceae sp.	OR052289	QCAM5601
101A/Seq39	Xylariaceae sp.	OR052290	QCAM5484
104C/Seq40	Xylariaceae sp.	OR052291	QCAM5595
106A/Seq41	Xylariaceae sp.	OR052292	QCAM5496
111B/Seq42	Xylariaceae sp.	OR052293	QCAM5557
112A/Seq43	Xylariaceae sp.	OR052294	QCAM5505
113B/Seq44	Xylariaceae sp.	OR052295	QCAM5562
113C/Seq45	Xylariaceae sp.	OR052296	QCAM5587
114A/Seq46	Xylariaceae sp.	OR052297	QCAM5474
2.1A/Seq47	Xylariaceae sp.	OR052298	Not Available
2.1B/Seq48	Xylariaceae sp.	OR052299	QCAM6665
3.1A/Seq49	Xylariaceae sp.	OR052300	Not Available
3.1B/Seq50	Xylariaceae sp.	OR052301	Not Available
9.1B/Seq51	Xylariaceae sp.	OR052302	Not Available
10.1A/Seq52	Xylariaceae sp.	OR052303	Not Available
22.1A/Seq53	Xylariaceae sp.	OR052304	Not Available
22.1B/Seq54	Xylariaceae sp.	OR052305	Not Available
25.1A/Seq55	Xylariaceae sp.	OR052306	Not Available
27.1A/Seq56	Xylariaceae sp.	OR052307	Not Available
30.1C/Seq57	Xylariaceae sp.	OR052308	Not Available
31.1A/Seq58	Xylariaceae sp.	OR052309	Not Available
33.1B/Seq59	Xylariaceae sp.	OR052310	Not Available
33.1C/Seq60	Xylariaceae sp.	OR052311	QCAM6668
33.1D/Seq61	Xylariaceae sp.	OR052312	Not Available
33.1F/Seq62	Xylariaceae sp.	OR052313	QCAM6669
33.1G/Seq63	Xylariaceae sp.	OR052314	Not Available
33.1X/Seq64	Xylariaceae sp.	OR052315	Not Available
36.1B/Seq65	Xylariaceae sp.	OR052316	Not Available
46.1A/Seq66	Xylariaceae sp.	OR052317	QCAM6670
46.1B/Seq67	Xylariaceae sp.	OR052318	QCAM6671
46.1C/Seq68	Xylariaceae sp.	OR052319	QCAM6672
52.1A/Seq69	Xylariaceae sp.	OR052320	Not Available
53.1A/Seq70	Xylariaceae sp.	OR052321	Not Available
53.1B/Seq71	Xylariaceae sp.	OR052322	Not Available
57.1A/Seq72	Xylariaceae sp.	OR052323	Not Available
57.1B/Seq73	Xylariaceae sp.	OR052324	QCAM6677
58.1A/Seq74	Xylariaceae sp.	OR052325	Not Available
59.1A/Seq75	Xylariaceae sp.	OR052326	Not Available
59.1C/Seq76	Xylariaceae sp.	OR052327	Not Available
63.1B/Seq77	Xylariaceae sp.	OR052328	Not Available
63.1C/Seq78	Xylariaceae sp.	OR052329	QCAM6680
63.1D/Seq79	Xylariaceae sp.	OR052330	Not Available
63.1E/Seq80	Xylariaceae sp.	OR052331	Not Available
67.1A/Seq81	Xylariaceae sp.	OR052332	QCAM6693
67.1B/Seq82	Xylariaceae sp.	OR052333	QCAM6683
67.1C/Seq83	Xylariaceae sp.	OR052334	Not Available
67.1E/Seq84	Xylariaceae sp.	OR052335	QCAM6694
69.1A/Seq85	Xylariaceae sp.	OR052336	QCAM6684
74.1A/Seq86	Xylariaceae sp.	OR052337	Not Available
76.1B/Seq87	Xylariaceae sp.	OR052338	QCAM6686
78.1A/Seq88	Xylariaceae sp.	OR052339	QCAM6688
78.1B/Seq89	Xylariaceae sp.	OR052340	Not Available
80.1A/Seq90	Xylariaceae sp.	OR052341	QCAM6690
82.1A/Seq91	Xylariaceae sp.	OR052342	QCAM6629
85.1A/Seq92	Xylariaceae sp.	OR052343	QCAM6630
87.1B/Seq93	Xylariaceae sp.	OR052344	QCAM6634
92.1B/Seq94	Xylariaceae sp.	OR052345	Not Available
93.1A/Seq95	Xylariaceae sp.	OR052346	Not Available
95.1A/Seq96	Xylariaceae sp.	OR052347	Not Available
97.1A/Seq97	Xylariaceae sp.	OR052348	QCAM6637
99.1A/Seq98	Xylariaceae sp.	OR052349	Not Available
99.1C/Seq99	Xylariaceae sp.	OR052350	Not Available
99.1D/Seq100	Xylariaceae sp.	OR052351	Not Available
99.1E/Seq101	Xylariaceae sp.	OR052352	QCAM6639
100.1A/Seq102	Xylariaceae sp.	OR052353	QCAM6641
100.1B/Seq103	Xylariaceae sp.	OR052354	Not Available
101.1F/Seq104	Xylariaceae sp.	OR052355	QCAM6643
102.1B/Seq105	Xylariaceae sp.	OR052356	Not Available
102.1C/Seq106	Xylariaceae sp.	OR052357	Not Available
104.1B/Seq107	Xylariaceae sp.	OR052358	Not Available
107.1A/Seq108	Xylariaceae sp.	OR052359	Not Available
107.1B/Seq109	Xylariaceae sp.	OR052360	QCAM6647
107.1C/Seq110	Xylariaceae sp.	OR052361	QCAM6648
107.1D/Seq111	Xylariaceae sp.	OR052362	Not Available
112.1A/Seq112	Xylariaceae sp.	OR052363	QCAM6649
112.1C/Seq113	Xylariaceae sp.	OR052364	Not Available
21B/Seq114	Xylaria sp.	OR052365	QCAM5614
29C/Seq115	Xylaria sp.	OR052366	QCAM5580
32.1A/Seq116	Xylaria sp.	OR052367	Not Available
32B/Seq117	Xylaria sp.	OR052368	QCAM5571
37A/Seq118	Xylaria sp.	OR052369	QCAM5467
45A/Seq119	Xylaria sp.	OR052370	QCAM5523
45C/Seq120	Xylaria sp.	OR052371	QCAM5586
47A/Seq121	Xylaria sp.	OR052372	QCAM5498
57A/Seq122	Xylaria sp.	OR052373	QCAM5469
66B/Seq123	Xylaria sp.	OR052374	QCAM5530
73A/Seq124	Xylaria sp.	OR052375	QCAM5475
77B/Seq125	Xylaria sp.	OR052376	QCAM5531
93A/Seq126	Xylaria sp.	OR052377	QCAM5476
101C/Seq127	Xylaria sp.	OR052378	QCAM5588
104A/Seq128	Xylaria sp.	OR052379	QCAM5483
106B/Seq129	Xylaria sp.	OR052380	QCAM5549
108A/Seq130	Xylaria sp.	OR052381	QCAM5516
114B/Seq131	Xylaria sp.	OR052382	QCAM5559
39.1A/Seq132	Xylaria sp.	OR052383	Not Available
Xylaria 1/Seq133	Xylaria sp.	OR052384	QCAM5554
Xylaria 2/Seq134	Xylaria sp.	OR052385	QCAM5539
Xylaria 3 (Xylaria curta)/Seq135	Xylaria sp.	OR052386	Not Available
